# Supplementary material for: Low Intake of Zinc and Vitamin D Is Associated with High Blood Lead Level Proportion Amongst Male Workers with Lead Exposure
Source: Nutrients. 2026 May 30;18(11):1772. doi: 10.3390/nu18111772 (PMC13259502; doi:10.3390/nu18111772)
Supplement: Supplementary file 1 [file nutrients-18-01772-s001.zip]

Archive with 4 entries (3 files):
- nutrients-4262075-supplementary/
- nutrients-4262075-supplementary/File S1.pdf
- nutrients-4262075-supplementary/File S2_SQ-FFQ form.pdf
- nutrients-4262075-supplementary/File S3_Stratified Data by Area.pdf
